# Supplementary material for: Implications of ethylene biosynthesis and signaling in soybean drought stress tolerance
Source: BMC Plant Biol. 2015 Sep 3;15:213. doi: 10.1186/s12870-015-0597-z (PMC4557918; doi:10.1186/s12870-015-0597-z)
Supplement: Additional file 4: — Identification of cis -Acting Elements in Soybean Putative Gene Promoters (Table S9). In this table are shown the cis-acting elements present in the putative promoters of 176 analyzed genes. The analysis matrix was composed by 100 different elements, distributed in 29 families. Cells highlighted in different colors corresponding to elements in each promoter sequence identified, associated with the number of the identified elements. Thus, sequences with green and red cells respectively represent putative gene promoters in ethylene biosynthesis and signal transduction mediated by this plant hormone. All results are presented in three ways: the total number of matches for each cis-acting element in the matrix analyzed (column E); the number of different sequences of putative promoters that represent each cis-acting element that compose the matrix (column F); and, at last, the number of different sequences of putative promoters that represent each cis-acting element family (column G). These values are totaled, and the total number of matches identified in each sequence analyzed (line 107). (**) N.A. corresponds to not applicable. (XLSX 84 kb) [file 12870_2015_597_MOESM4_ESM.xlsx]

## Sheet: Table S9
Table S9. Identification of cis-Acting Elements in Soybean Putative Gene Promoters*
Family	Information	Matrix Name	Information	Match Total	Commom Sequence Matrix	Commom Sequence Family	pGmAAT#001	pGmAAT#002	pGmAAT#003	pGmAAT#004	pGmACD#001	pGmACD#002	pGmACO#001	pGmACO#002	pGmACO#003	pGmACO#004	pGmACO#005	pGmACO#006	pGmACO#007	pGmACO#008	pGmACO#009	pGmACO#010	pGmACO#011	pGmACO#012	pGmACO#013	pGmACO#014	pGmACO#015	pGmACO#016	pGmACS#001	pGmACS#002	pGmACS#003	pGmACS#004	pGmACS#005	pGmACS#006	pGmACS#007	pGmACS#008	pGmACS#009	pGmACS#010	pGmACS#011	pGmACS#012	pGmACS#013	pGmACS#014	pGmACS#015	pGmACS#016	pGmACS#017	pGmACS#018	pGmACS#019	pGmACS#020	pGmACS#021
ABRE	ABA response elements	ABF1.01	ABA (abscisic acid) inducible transcriptional activator	23	20	78	0	0	1	0	0	0	1	0	0	0	0	0	0	0	0	0	0	0	0	0	0	0	0	0	0	0	0	0	0	0	0	0	0	0	2	0	0	0	0	0	1	0	0
		ABF1.02	ABA (abscisic acid) inducible transcriptional activator	16	12		0	0	0	0	0	0	0	0	0	0	0	0	0	0	0	0	0	0	0	0	0	0	0	0	0	0	0	0	0	0	0	0	0	0	0	0	2	0	0	0	0	1	0
		ABF1.03	ABA (abscisic acid) inducible transcriptional activator	44	36		0	0	0	0	0	0	0	0	0	0	0	0	0	0	0	0	0	1	0	1	0	0	0	2	0	2	0	0	0	0	0	0	0	1	1	0	0	0	1	0	1	0	0
		ABRE.01	ABA response elements	113	67		0	0	1	0	0	0	0	0	0	0	1	0	0	0	0	0	0	1	0	0	1	0	1	3	1	2	0	0	0	0	2	0	1	1	2	0	5	0	2	2	4	0	0
AREF	Auxin response elements	ARE.01	Auxin response element	63	52	55	0	3	1	1	1	2	0	0	0	1	0	1	0	0	0	0	0	0	1	0	0	2	0	0	0	0	2	0	0	1	0	0	0	0	1	1	0	0	0	0	1	1	1
		SEBF.01	Silencing element binding factor - transcriptional repressor	5	4		0	0	0	0	0	0	0	0	0	0	0	0	0	0	0	0	0	0	0	0	0	0	0	0	0	0	0	0	0	0	0	0	0	0	0	0	0	0	0	0	0	0	0
ATAF	ATAF-like NAC domain containing proteins	ATAF2.01	Arabidopsis NAC domain containing protein 81; ATAF2	2	2	2	0	0	0	0	0	0	0	0	0	0	0	0	0	0	0	0	0	0	0	0	0	0	0	0	0	0	0	0	0	0	0	0	0	0	0	0	0	0	0	0	0	0	0
BRRE	Brassinosteroid (BR) response elements	BZR1.01	Brassinazole-resistant 1	9	9	31	0	0	0	0	0	0	0	0	0	0	0	0	0	0	0	0	0	0	0	0	0	0	0	0	0	0	0	1	0	1	1	0	0	0	0	0	0	0	0	1	0	0	1
		BZR1.02	Brassinazole-resistant 1	26	24		0	0	0	0	0	1	0	0	2	1	1	1	0	1	1	1	0	0	0	0	0	0	0	1	0	0	0	0	0	1	0	0	0	0	0	1	0	0	0	0	0	0	1
CAAT	CCAAT binding factors	CAAT.01	CCAAT-box in plant promoters	223	123	126	2	2	1	1	1	1	3	3	1	2	3	1	0	1	1	0	0	1	1	0	1	0	1	2	1	3	3	1	2	0	4	0	2	1	2	1	1	2	2	3	0	2	0
		CAAT.02	CCAAT-box in plant promoters	29	21		0	0	0	0	0	0	0	3	0	1	1	0	0	0	0	0	0	0	0	1	2	0	0	0	0	0	0	0	0	0	0	0	0	0	0	0	0	0	0	0	0	0	0
CDC5	Arabidopsis CDC5 homologs	CDC5.01	MYB related transcriptional activator, direct ortholog of S.pombe CDC5 protein	4	4	4	0	0	0	0	0	0	0	0	0	0	0	0	0	0	0	0	0	0	0	0	0	0	0	0	0	0	0	0	0	0	0	0	0	0	0	0	0	0	0	0	0	0	0
CE1F	Coupling elements 1 binding factors	ABI4.01	ABA insensitive protein 4 (ABI4)	18	18	38	0	1	0	0	0	0	0	0	1	0	0	0	0	0	0	0	0	0	0	0	0	0	0	1	0	0	1	0	0	0	0	0	0	0	0	0	0	0	1	1	0	1	0
		SBOX.01	Sugar and ABA responsive element conserved in several rbcS promoters	26	23		0	0	0	0	0	0	0	0	0	0	0	0	0	0	0	0	0	1	0	0	0	0	0	0	0	0	0	0	0	1	0	0	0	0	1	0	0	0	1	0	0	0	0
CNAC	Calcium regulated NAC-factors	CBNAC.01	Calmodulin-binding NAC protein	7	5	119	0	0	0	0	0	0	0	0	0	0	0	0	0	0	0	0	2	0	0	0	0	0	0	2	0	0	0	1	0	0	0	0	0	1	0	0	0	0	1	0	0	0	0
		CBNAC.02	Calmodulin-binding NAC protein	212	119		1	4	1	2	2	1	2	0	1	5	0	3	2	0	2	1	1	0	0	1	0	0	2	4	0	2	0	1	1	1	1	2	0	1	0	1	2	1	3	1	0	1	1
DPBF	Dc3 promoter binding factors	DPBF.01	bZIP factors DPBF-1 and 2 (Dc3 promoter binding factor-1 and 2)	22	20	20	0	0	0	0	0	0	0	0	0	0	0	0	0	0	0	0	0	0	0	0	0	0	0	0	0	0	0	0	0	0	0	0	0	0	1	0	0	0	0	0	1	1	0
DREB	Dehydration responsive element binding factors	CRT-DRE.01	C-repeat/dehydration response element	50	45	83	0	0	0	0	0	0	0	0	1	1	1	1	0	0	0	0	0	0	0	0	0	0	0	1	0	0	2	1	0	0	0	0	1	1	0	0	1	1	1	1	0	2	0
		HVDRF1.01	H. vulgare dehydration-response factor 1	11	11		0	0	0	0	0	0	0	0	0	0	0	0	0	0	0	0	0	0	1	0	0	0	0	0	0	0	1	0	0	0	0	0	0	0	0	0	0	0	1	0	0	1	0
		RAP2.1.01	Ethylene-responsive transcription factor RAP2.1	95	74		0	0	1	0	1	0	0	1	1	1	1	1	0	1	0	0	0	0	0	0	0	0	0	3	1	1	2	1	1	0	1	0	2	1	0	0	0	1	2	1	0	2	0
EINL	Ethylene insensitive 3 like factors	TEIL.01	TEIL (tobacco EIN3-like)	183	111	111	0	5	2	1	0	1	2	1	0	1	1	1	1	1	0	3	2	0	1	0	0	3	0	0	2	2	1	0	2	3	1	0	1	0	0	2	2	1	0	2	0	1	2
EREF	Ethylene response element factors	ANT.01	ANT (Arabidopsis protein AINTEGUMENTA), AP2/EREBP-transcription factors	11	11	39	0	0	0	0	0	0	0	0	0	0	0	0	0	0	0	0	0	0	0	0	0	0	0	0	0	0	0	0	0	0	0	0	0	0	1	0	0	0	0	0	0	0	1
		WRI1.01	WRINKLED 1	32	31		0	0	0	0	0	0	0	0	0	0	0	0	0	0	0	0	0	0	0	0	0	0	0	0	0	0	0	0	0	0	0	0	0	0	0	0	0	0	0	0	0	0	0
FLO2	Floral homeotic protein APETALA 2	AP2.01	APETALA2	478	157	157	4	2	4	1	4	3	2	2	2	1	3	1	6	3	2	5	2	3	2	2	0	2	1	4	2	3	3	2	4	1	2	2	6	3	5	2	3	1	2	9	4	7	3
GARP	MYB-related DNA binding proteins (Golden2, ARR, Psr)	ARR10.01	ARR10, member of the GARP-family of plant MYB-related DNA binding motifs	37	31	31	0	0	0	0	0	0	0	0	0	0	0	0	0	1	1	0	0	0	0	0	0	0	0	0	0	0	0	0	0	0	0	0	0	0	0	0	0	0	1	0	1	0	2
GBOX	Plant G-box/C-box bZIP proteins	ABZ1.01	Anaerobic basic leucine zipper	38	35	137	0	0	0	0	0	0	0	0	0	0	1	0	1	0	0	0	1	1	0	0	0	1	1	2	0	1	0	0	0	0	0	0	0	0	0	0	0	0	1	0	0	0	0
		BZIP910.01	bZIP transcription factor from Antirrhinum majus	8	8		0	0	0	0	0	0	0	0	0	0	0	0	0	0	0	0	0	1	0	0	0	0	1	0	0	0	0	0	0	0	1	1	0	0	0	0	0	0	0	1	0	0	1
		BZIP910.02	bZIP transcription factor from Antirrhinum majus	2	2		0	0	0	0	0	0	0	0	0	0	0	0	0	0	0	0	0	0	0	0	0	0	0	0	0	0	0	0	0	0	0	0	0	0	0	0	0	0	0	0	0	0	0
		BZIP911.01	bZIP transcription factor from Antirrhinum majus	9	9		0	0	0	0	0	0	0	0	0	0	0	0	0	0	0	0	0	0	0	0	0	0	0	0	0	0	0	0	0	0	1	0	0	0	0	0	0	0	0	1	0	0	0
		BZIP911.02	bZIP transcription factor from Antirrhinum majus	16	16		0	0	0	0	0	0	0	0	1	0	0	1	0	0	0	0	1	0	0	0	1	0	1	0	0	0	0	1	0	0	0	0	0	0	0	0	0	0	0	0	0	0	0
		CPRF.01	Common plant regulatory factor (CPRF) from parsley	97	40		0	0	2	0	0	0	0	2	0	0	0	0	0	0	0	0	0	1	2	0	0	0	0	4	2	2	0	0	0	0	2	0	2	0	2	0	4	0	6	2	2	0	0
		EMBP1.01	bZIP transcription factor implicated in ABA induced gene expression	106	49		0	0	2	0	0	0	0	2	0	0	0	0	0	0	0	0	0	0	2	1	0	0	0	5	2	3	0	1	1	0	2	0	3	0	2	0	3	0	6	1	3	0	0
		GBF1.01	bZIP protein G-Box binding factor 1	106	67		0	0	0	0	0	0	0	0	1	0	1	0	1	1	0	0	1	1	0	0	1	1	1	2	1	2	0	0	1	0	2	0	4	0	2	0	4	1	4	1	2	0	0
		HBP1A.01	HBP-1a, suggested to be involved in the cell cycle-dependent expression	45	35		0	0	1	0	0	0	0	0	0	0	1	0	0	0	0	0	0	1	0	0	0	0	0	2	1	2	0	1	0	0	0	0	0	1	1	0	1	1	1	0	1	0	0
		HBP1B.01	Wheat bZIP transcription factor HBP1B (histone gene binding protein 1b)	104	76		0	0	0	1	0	0	0	1	2	1	1	1	0	1	1	0	0	1	1	0	0	0	1	0	1	1	0	2	0	2	2	0	1	2	0	0	0	0	1	0	0	0	0
		OSBZ8.01	Oryza sativa bZIP protein 8	57	42		0	0	0	0	0	0	0	0	0	0	0	0	0	0	0	0	0	1	0	0	0	0	0	2	0	2	0	1	0	0	0	0	0	1	1	0	0	0	1	0	2	0	0
		ROM.01	Regulator of MAT (ROM1, ROM2)	5	5		0	0	0	0	0	0	0	0	0	0	0	0	0	0	0	0	0	0	0	0	0	0	0	0	0	0	0	0	0	0	0	0	0	0	0	0	0	0	0	0	0	0	0
		TAF1.01	Tobacco bZIP transcription activator (TAF-1)	78	37		0	0	1	0	0	0	0	1	0	0	0	0	0	0	0	0	0	1	1	0	0	0	0	4	0	2	0	0	0	0	2	0	0	0	2	0	4	0	6	2	2	0	0
		TGA1.01	Arabidopsis leucine zipper protein TGA1	74	60		0	0	0	1	0	0	0	0	3	1	1	1	0	0	1	0	0	2	1	0	0	0	1	0	0	0	0	1	0	0	2	0	1	1	0	0	1	0	1	0	0	0	0
		UPRE.01	UPRE (unfolded protein response element) like motif	13	12		0	0	0	0	0	0	0	0	0	0	1	0	1	0	0	0	0	1	0	0	0	1	0	1	0	0	0	0	0	0	0	0	0	0	0	0	0	0	1	0	0	0	0
GCCF	GCC-box family	ERE-JERE.01	Ethylene-responsive elements (ERE) and jasmonate- and elicitor-responsive elements (JERE)	17	17	20	0	0	0	0	0	0	0	0	0	0	1	0	0	0	1	0	0	0	0	0	0	0	0	0	0	0	0	0	0	0	0	0	0	0	0	0	0	0	0	0	0	0	0
		GCC-BOX.01	GCC-box, ethylene-responsive element (ERE)	4	4		0	0	0	0	0	0	0	0	0	0	0	0	0	0	0	0	0	0	0	0	0	0	0	0	0	0	0	0	0	0	0	0	0	0	0	0	0	0	0	0	0	0	0
HEAT	Heat shock factors	HSE.01	Heat shock element	214	116	154	1	3	0	1	1	2	2	1	0	0	2	0	0	1	2	2	0	0	3	2	3	1	0	1	2	0	4	0	0	0	3	1	0	0	1	0	1	0	1	5	0	3	1
		HSFA1A.01	Arabidopsis thaliana class A heat shock factor 1a	234	127		1	1	3	2	0	1	0	1	4	1	1	1	2	0	1	1	2	2	0	2	2	0	5	0	2	0	1	0	2	3	2	3	2	0	1	0	0	0	2	4	0	0	1
JARE	Jasmonate response elements	JARE.01	Jasmonate response element	230	127	127	2	3	0	1	1	1	1	4	1	2	0	1	0	1	0	2	0	1	3	1	1	0	1	0	3	1	0	1	2	1	2	0	4	1	2	1	3	1	3	2	1	1	0
LREM	Light responsive element motifs, not modulated by different light qualities	RAP22.01	RAP2.2, expression of photosynthesis-related genes	601	168	168	2	2	2	0	6	5	1	2	4	0	3	2	5	2	4	2	3	5	2	2	1	4	2	1	3	2	4	3	5	8	0	0	4	1	5	4	2	1	4	5	4	3	3
MIIG	MYB IIG-type binding sites	ACTYP.01	AC-type motifs, MYB46/MYB83-responsive elements	45	40	166	0	0	0	0	0	0	0	0	0	0	0	0	0	0	0	0	0	0	0	0	0	0	0	0	0	0	1	0	1	0	0	0	1	0	0	0	0	0	0	0	0	1	0
		ATMYB15.01	R2R3-type MYB-like transcription factor (IIG-type binding site)	7	7		0	0	0	0	0	0	0	0	0	0	0	0	0	0	0	0	0	0	0	0	0	0	0	0	0	0	0	0	0	0	0	0	0	0	0	0	0	0	0	0	0	0	0
		ATMYB84.01	R2R3-type MYB-like transcription factor (IIG-type binding site)	25	14		0	0	0	0	0	0	0	0	0	0	0	0	0	0	0	0	0	0	0	0	0	0	0	0	0	0	0	0	0	0	0	0	0	0	0	0	0	0	0	0	0	0	0
		MYBC1.01	Maize C1 MYB-domain protein	56	43		0	0	0	0	0	1	0	0	1	0	0	0	0	2	0	0	0	1	0	0	0	2	0	0	2	0	0	0	0	0	0	0	0	0	0	1	0	1	0	0	0	1	0
		NTLIM1.01	LIM domain protein binding to a PAL-box like sequence	26	23		0	0	0	0	0	0	0	0	0	0	0	0	0	0	0	2	1	0	1	0	0	0	0	1	0	0	0	0	0	0	0	0	0	0	0	0	0	0	0	0	0	0	0
		PALBOXL.01	cis-acting element conserved in various PAL and 4CL promoters	31	22		0	0	0	0	0	0	0	0	0	0	0	0	0	0	0	0	0	0	0	0	0	0	0	0	0	0	0	0	0	0	0	0	0	0	0	0	0	0	0	0	0	1	0
		PALBOXP.01	Putative cis-acting element in various PAL and 4CL gene promoters	98	77		0	1	1	1	2	1	0	0	1	1	0	0	1	0	0	0	1	1	1	1	0	2	1	0	0	0	0	1	2	0	0	1	1	1	0	0	2	0	0	1	0	0	0
		P-ACT.01	Maize activator P of flavonoid biosynthetic genes	68	43		0	0	1	0	0	1	0	0	2	0	0	1	1	1	0	0	0	1	0	1	0	0	0	0	0	0	3	0	0	0	0	0	0	0	1	0	0	0	0	0	0	2	0
		SMRE.01	Secondary wall MYB-responsive element, MYB46 and MYB83 binding sites	295	146		2	6	1	0	0	3	2	2	2	0	1	2	2	1	0	4	0	4	1	3	1	1	2	2	0	2	1	1	3	0	1	2	2	1	5	1	1	1	1	1	3	2	2
MYBL	MYB-like proteins	AS1-AS2-I.01	AS1/AS2 repressor complex binding motif I	106	75	176	0	0	0	1	1	1	0	0	1	2	2	1	0	2	0	0	0	0	2	3	0	0	1	0	0	0	0	0	0	1	0	1	0	2	0	2	1	0	0	0	0	0	1
		ATMYB77.01	R2R3-type MYB-like transcription factor (I-type binding site)	147	91		0	1	3	1	2	3	1	0	3	0	1	0	2	1	1	0	0	0	1	2	1	1	0	0	2	0	0	0	0	1	0	0	0	1	0	1	2	0	0	1	0	1	2
		CARE.01	CAACTC regulatory elements, GA-inducible	121	84		3	0	0	0	1	0	0	2	0	1	0	2	1	0	0	0	3	0	0	0	0	1	1	0	0	1	0	1	0	0	1	1	0	0	0	0	0	0	0	1	0	0	0
		GAMYB.01	GA-regulated MYB gene from barley	252	135		0	2	1	3	2	2	1	1	2	1	4	2	1	2	2	2	0	2	4	2	0	1	1	1	1	1	0	2	3	1	0	2	1	3	1	0	0	2	4	1	0	3	1
		MYB96.01	MYB domain protein 96 (MYBCOV1)	585	164		3	3	4	2	3	5	3	2	2	3	7	4	4	3	2	2	1	4	2	3	2	4	4	2	3	7	1	5	6	4	1	5	0	7	0	2	3	5	2	8	3	1	2
		MYBPH3.01	MYB-like protein of Petunia hybrida	336	142		0	0	1	2	3	1	2	1	3	5	0	3	1	5	2	2	1	0	3	3	1	1	1	0	2	2	1	2	1	3	0	1	0	4	0	5	5	0	1	2	0	0	2
		MYBPH3.02	MYB-like protein of Petunia hybrida	484	164		4	3	1	1	2	1	3	1	2	2	10	3	3	1	11	6	3	4	2	2	2	1	3	1	2	3	1	4	2	4	0	4	2	5	1	2	2	3	2	7	2	2	2
		MYBR1.01	MYB domain protein r1 (ATMYB44)	202	118		0	1	2	2	2	2	2	1	0	2	1	2	2	2	1	0	0	1	1	1	1	2	0	0	2	0	0	2	1	1	1	1	0	2	1	2	3	0	0	2	0	1	2
		NTMYBAS1.01	Anther-specific myb gene from tobacco	31	29		0	0	1	0	0	1	0	1	0	2	0	1	0	1	0	0	0	0	0	1	0	0	0	0	1	0	0	0	0	0	0	0	1	0	0	0	0	1	0	0	0	0	0
		WER.01	MYB-domain transcription factor werewolf	174	108		0	1	1	1	3	2	1	1	1	2	3	2	1	2	3	0	0	1	2	0	0	1	0	0	1	0	1	1	0	1	0	0	0	2	0	2	3	0	0	1	0	0	0
MYBS	MYB proteins with single DNA binding repeat	HVMCB1.01	Hordeum vulgare MYB-related CAB-promoter-binding protein 1	125	96	175	1	3	1	1	1	2	1	0	0	1	1	1	0	3	1	0	1	1	0	1	1	1	1	1	0	1	0	2	0	0	0	0	0	0	1	0	1	0	1	1	0	0	0
		MYBST1.01	MYBSt1 (MYB Solanum tuberosum 1) with a single MYB repeat	290	142		0	1	3	4	4	2	2	1	2	2	5	3	2	2	3	2	2	2	0	2	0	1	1	1	1	1	1	1	1	1	2	2	0	0	0	1	3	0	1	2	2	1	1
		OSMYBS.01	Rice MYB proteins with single DNA binding domains, binding to the amylase element (TATCCA)	134	98		1	3	1	2	0	0	1	0	1	0	1	0	2	1	0	1	2	1	0	2	0	1	1	1	0	1	0	1	0	0	0	3	0	0	0	0	1	1	1	0	2	0	1
		PHR1.01	Phosphate starvation response 1	132	58		0	2	0	0	2	2	0	2	0	0	4	0	0	2	2	0	4	0	0	2	4	2	0	2	2	0	0	0	0	2	0	0	2	0	0	0	2	0	2	2	0	0	0
		PHR1.02	P1BS, PHR1 binding sequences	213	103		2	3	2	0	4	2	2	0	0	1	1	3	0	1	0	0	5	0	1	1	6	3	0	1	4	0	1	0	0	0	1	2	3	0	1	2	0	0	1	2	0	0	0
		TAMYB80.01	MYB protein from wheat	194	90		0	3	0	0	2	2	0	2	0	0	5	1	1	2	4	0	4	0	0	3	5	2	0	2	2	0	1	0	0	2	0	0	3	1	1	1	2	0	3	3	0	1	1
		ZMMRP1.01	Zea mays MYB-related protein 1 (transfer cell specific)	207	123		0	1	0	2	2	3	1	3	2	1	1	2	3	2	1	1	1	1	2	2	2	1	0	0	0	1	1	0	0	4	1	1	1	2	2	0	1	1	0	2	1	1	1
MYCL	MYC-like basic helix-loop-helix binding factors	AMS.01	Aborted microspores	8	8	162	0	0	0	0	0	0	0	0	0	0	0	0	0	0	0	0	0	0	0	0	0	0	0	0	0	0	0	0	0	0	0	0	0	0	0	0	0	0	0	0	0	0	0
		DYT1.01	Transcription factor DYSFUNCTIONAL TAPETUM 1	41	33		0	0	0	0	0	0	0	0	1	0	0	1	1	0	0	0	0	0	0	0	0	0	0	2	0	0	1	0	0	0	2	0	0	1	0	0	2	0	2	0	0	1	0
		DYT1.02	Transcription factor DYSFUNCTIONAL TAPETUM 1	54	28		0	0	1	0	0	0	0	0	0	0	1	0	0	0	0	0	0	0	0	0	0	0	0	4	1	2	0	0	0	0	2	0	0	1	0	0	2	0	6	1	2	0	0
		HUD.01	Hormone up-regulated at dawn element	186	116		0	0	4	0	4	2	0	0	2	2	0	2	1	0	2	3	0	1	2	1	1	2	2	1	1	1	1	1	0	2	0	0	2	1	0	1	1	1	2	1	1	2	1
		ICE.01	ICE (inducer of CBF expression 1), AtMYC2 (rd22BP1)	203	120		0	1	1	1	2	1	0	0	4	3	0	2	0	1	1	0	0	0	2	0	0	2	1	1	2	1	0	1	1	2	1	1	0	1	0	0	1	1	3	1	1	1	0
		MYCRS.01	MYC recognition sequences	63	53		1	0	0	0	0	0	0	1	0	0	0	0	0	0	1	0	0	0	1	0	0	0	1	2	1	2	0	0	0	0	2	0	1	0	0	0	1	0	1	2	0	0	0
		NTMYC2.01	Tobacco bHLH transcription factor MYC2	30	25		0	0	2	0	0	0	0	1	0	0	0	0	0	0	0	0	0	0	1	0	0	0	0	0	1	0	0	0	0	0	0	0	1	0	0	0	1	0	0	0	0	0	0
		OSBHLH66.01	Rice bHLH protein	96	39		0	0	2	0	0	0	0	2	0	0	0	0	0	0	0	0	0	0	2	0	0	0	0	4	2	2	0	0	0	0	2	0	2	0	2	0	4	0	6	2	2	0	0
		OSIRO2.01	Rice iron-related transcription factor 2	18	15		0	0	1	0	0	0	0	1	0	0	0	0	0	0	0	0	0	0	1	0	0	0	0	1	0	0	0	0	0	0	0	0	0	0	1	0	2	0	1	0	0	0	0
		PIF3.01	Phytochrome B-regulated transcription factor PIF3 (nuclear-localized bHLH-protein)	82	38		0	0	2	0	0	0	0	2	0	0	0	0	0	0	0	0	0	0	2	0	0	0	0	4	2	2	0	0	0	0	1	0	2	0	2	0	4	0	6	1	2	0	0
		PIF3.02	Phytochrome B-regulated transcription factor PIF3 (nuclear-localized bHLH-protein)	51	45		0	0	1	0	0	0	0	1	0	0	0	0	0	0	1	0	0	0	1	1	0	0	1	2	0	0	1	0	0	0	0	0	0	0	0	0	2	0	1	0	0	1	0
		PIF4.01	Phytochrome interacting factor 4	125	88		0	0	1	0	2	1	0	0	1	0	0	1	1	0	1	0	0	0	0	1	1	1	1	3	2	2	1	0	0	0	1	0	0	0	0	1	5	1	3	1	2	1	1
		PIL5.01	Phytochrome interacting factor 3-like 5	148	72		0	0	2	0	0	0	0	2	0	0	1	1	1	1	0	0	0	1	2	0	0	1	1	4	2	2	1	0	0	0	3	0	2	1	2	0	4	0	7	3	2	1	0
NACF	Plant specific NAC transcriptional factors	ANAC019.01	Arabidopsis NAC domain containing protein 19	206	115	160	0	0	0	0	1	0	3	1	3	2	2	1	6	2	1	0	0	2	2	4	0	3	0	2	4	0	2	3	2	4	2	0	0	1	1	1	2	2	3	2	0	2	3
		ANAC078.01	Transcription factor NAC2	96	75		1	0	1	0	0	0	0	0	1	0	0	1	0	2	1	0	0	2	0	1	1	0	0	1	1	0	1	2	1	0	1	0	0	2	1	1	0	0	1	1	2	0	1
		ANAC092.01	Arabidopsis NAC domain containing protein 92 (AtNAC2/AtNAC6)	107	81		0	0	0	0	0	0	2	2	2	1	2	1	2	0	1	0	0	2	1	2	0	1	0	1	1	0	1	1	1	1	1	0	0	1	1	1	1	1	1	2	0	1	1
		IDEF2.01	Transcription factor of rice and barley binding to the iron deficiency-responsive cis-acting element 2 (IDE2)	27	25		0	0	1	0	0	0	0	0	0	0	1	1	1	0	0	0	1	1	0	0	0	0	1	0	1	0	0	1	0	0	0	0	0	1	0	0	0	1	0	0	0	0	0
		ORS1.01	NAC domain containing protein 3 (ORE1 SISTER1)	36	31		0	0	0	0	0	1	1	0	0	0	1	0	0	0	1	0	0	0	0	1	0	0	2	2	1	0	0	0	2	0	0	1	0	0	1	1	0	1	1	1	0	0	1
		TANAC69.01	Wheat NAC-domain DNA binding factor	124	84		0	0	0	1	0	0	2	4	2	1	0	1	2	0	0	0	0	1	1	2	0	0	0	2	2	0	2	1	1	1	2	0	1	0	0	1	0	0	5	3	1	4	1
		TANAC69.02	Wheat NAC-domain DNA binding factor (DNA binding site I)	72	55		0	0	1	0	0	0	1	2	2	0	0	0	0	0	0	0	0	0	1	1	0	0	0	2	1	0	1	1	0	0	1	0	0	0	0	1	0	0	3	2	0	3	2
		TANAC69.03	Wheat NAC-domain DNA binding factor (DNA binding site II)	146	99		1	1	0	0	0	1	1	2	0	0	0	0	1	0	0	0	0	0	1	1	1	0	1	2	2	1	0	1	3	2	3	1	0	0	0	0	1	0	3	2	2	2	0
PTBP	Plant TATA binding protein factors	PTATA.01	Plant TATA box	1789	170	172	8	61	1	84	1	0	3	5	4	8	3	1	8	5	5	34	45	5	2	4	8	53	10	1	8	12	3	7	10	5	15	8	12	4	4	18	6	8	4	5	2	4	5
		PTATA.02	Plant TATA box	1986	171		7	62	2	86	2	1	2	9	3	9	5	2	10	9	8	36	48	6	4	4	16	57	9	5	11	11	4	11	11	7	19	5	9	9	2	20	5	9	6	9	0	3	9
RAV3	3'-part of bipartite RAV1 binding site	RAV1-3.01	3'-part of bipartite RAV1 binding site, interacting with B3 domain	0	0	0	0	0	0	0	0	0	0	0	0	0	0	0	0	0	0	0	0	0	0	0	0	0	0	0	0	0	0	0	0	0	0	0	0	0	0	0	0	0	0	0	0	0	0
RAV5	5'-part of bipartite RAV1 binding site	RAV1-5.01	5'-part of bipartite RAV1 binding site, interacting with AP2 domain	58	48	48	1	0	0	1	0	0	0	0	0	1	0	1	0	0	0	0	0	0	0	1	0	0	2	0	0	0	0	1	0	1	1	2	0	1	0	0	0	0	0	2	0	0	0
SALT	Salt/drought responsive elements	ALFIN1.01	Zinc-finger protein in alfalfa roots, regulates salt tolerance	31	26	39	0	0	0	0	0	1	0	1	0	0	0	0	0	0	0	0	0	0	0	0	0	1	0	1	1	0	0	0	0	0	0	0	0	0	1	2	0	1	1	0	0	1	1
		ALFIN1.02	Zinc-finger protein in alfalfa roots, regulates salt tolerance	16	16		0	0	0	1	0	0	1	0	0	0	0	1	0	0	0	0	0	0	0	1	0	1	0	0	0	0	0	0	0	0	0	0	0	0	0	0	0	0	0	0	0	0	0
SWNS	Secondary wall NACS	SNBE.01	Secondary wall NAC binding elements	405	152	152	1	4	3	1	0	2	5	2	0	2	2	1	1	1	2	0	1	0	5	3	4	2	7	4	6	2	0	0	2	6	3	2	0	1	5	2	2	5	2	0	0	0	1
TOTAL				14385	N.A.**	N.A.**	49	189	73	210	65	65	57	82	75	74	90	68	81	71	75	112	139	71	75	76	71	167	75	113	102	93	56	73	75	79	103	55	83	73	72	85	117	57	143	123	62	72	63
[truncated: 133 more columns]
